# Supplementary material for: Thermostable Oxidoreductases CotA and Prx Enable Synergistic and Peroxide-Enhanced Degradation of Aflatoxin B1
Source: Toxins (Basel). 2026 Apr 22;18(5):193. doi: 10.3390/toxins18050193 (PMC13211459; doi:10.3390/toxins18050193)
Supplement: Supplementary file 1 [file toxins-18-00193-s001.zip]

Archive with 1 entries (1 files):
- toxins-4238324-supplementary.pdf
